# Supplementary material for: Identification of cell morphology parameters from automatic hematology analyzers to predict the peripheral blood CD34-positive cell count after mobilization
Source: PLoS One. 2017 Mar 20;12(3):e0174286. doi: 10.1371/journal.pone.0174286 (PMC5358893; doi:10.1371/journal.pone.0174286)
Supplement: S1 File — (XLSX) [file pone.0174286.s001.xlsx]

## Sheet: Table 1
Table A. Clinical characteristics and laboratory data of the 125 participants in this study
Characteristics		Total (n=125) number (%), median (interquartile ranges)
Age (yr)		44 (31-55)
Sex
	Male	71 (56.8)
	Female	54 (43.2)
Body-mass index (kg/m2)		24.4 (21-26.2)
Diagnosis
	Healthy donor	53 (42.4)
	Non-Hodgkin lymphoma	40 (32.0)
	Multiple myeloma	23 (18.4)
	Acute leukemia	9 (7.2)
BM involvement of disease
	Absent	89 (71.2)
	Present	36 (28.8)
Chemotherapy regimen history
	One or two regimens	118 (94.4)
	Multiple regimens (three or more)	7 (5.6)
Mobilization
	Chemotherapy and G-CSF	57 (45.6)
	G-CSF only	68 (54.4)
CD34-positive cell count
	CD34+ cells/μL in PB	46 (26-84)
	CD34+ cells/μL in an apheresis producta	1,470 (670-2,329)
	Total CD34+ cells/kg donor body weight (×106)a	3.81 (1.95-6.93)
Cell morphology parameters
	DNI	10.6 (7.1-16.6)
	MN-V-NE	174 (167-180)
	SD-V-NE	31.04 (29.28-32.76)
	MN-C-NE	142 (139-145)
	SD-C-NE	7.59 (7-8.5)
	MN-MALS-NE	119 (115-124)
	SD-MALS-NE	15.45 (14.07-16.89)
	MN-UMALS-NE	126 (119-131)
	SD-UMALS-NE	15.02 (13.78-16.17)
	MN-LMALS-NE	110 (104-116)
	SD-LMALS-NE	20.05 (17.65-22.58)
	MN-LALS-NE	138 (119-147)
	SD-LALS-NE	42.45 (38.03-47.03)
	MN-AL2-NE	124 (114-132)
	SD-AL2-NE	21.06 (19.29-22.58)
	MN-V-LY	94 (89-99)
	SD-V-LY	17.44 (15.67-21.76)
	MN-C-LY	118 (116-120)
	SD-C-LY	11.69 (10.26-13.83)
	MN-MALS-LY	75 (70-80)
	SD-MALS-LY	19.71 (18.41-21.63)
	MN-UMALS-LY	81 (73-86)
	SD-UMALS-LY	22.02 (20.02-23.91)
	MN-LMALS-LY	66 (61-70)
	SD-LMALS-LY	22.63 (21.34-24.4)
	MN-LALS-LY	37 (34-40)
	SD-LALS-LY	15.78 (13.43-19.04)
	MN-AL2-LY	45 (40-53)
	SD-AL2-LY	10.28 (9.18-12.01)
	MN-V-MO	190 (185-199)
	SD-V-MO	29.86 (27.11-33.75)
	MN-C-MO	124 (119-128)
	SD-C-MO	8.05 (6.06-13.43)
	MN-MALS-MO	84 (78-91)
	SD-MALS-MO	11.52 (10.62-12.81)
	MN-UMALS-MO	94 (87-102)
	SD-UMALS-MO	12.33 (11.18-14.47)
	MN-LMALS-MO	72 (65-78)
	SD-LMALS-MO	15.01 (14.02-17.15)
	MN-LALS-MO	83 (69-95)
	SD-LALS-MO	30.2 (26.98-34.16)
	MN-AL2-MO	94 (82-102)
	SD-AL2-MO	18.32 (15.02-22.53)
BM, bone marrow; G-CSF, granulocyte-colony stimulating factor; PB, peripheral blood; DNI, delta neutrophil index; MN, mean; V, volume; NE, neutrophil; SD, standard deviation; C, conductivity; MALS, median angle light scatter; UMALS, upper median angle light scatter; LMALS, lower median angle light scatter; LALS, low angle light scatter; AL2, axial light loss; LY, lymphocyte; MO, monocyte.
a CD34+ cell count in an apheresis product was measured in 101 participants.
